# Supplementary material for: Comparative Analysis of Different Proteins and Metabolites in the Liver and Ovary of Local Breeds of Chicken and Commercial Chickens in the Later Laying Period
Source: Int J Mol Sci. 2023 Sep 21;24(18):14394. doi: 10.3390/ijms241814394 (PMC10531955; doi:10.3390/ijms241814394)
Supplement: Supplementary file 1 [file ijms-24-14394-s001.zip]

Archive with 1 entries (1 files):
- ijms-2571525-supplementary.pdf
